# Supplementary material for: Immune Biomarkers in Blood from Sarcoma Patients: A Pilot Study
Source: Curr Oncol. 2022 Aug 5;29(8):5585–603. doi: 10.3390/curroncol29080441 (PMC9406743; doi:10.3390/curroncol29080441)
Supplement: Supplementary file 1 [file curroncol-29-00441-s001.zip]

Archive with 6 entries (6 files):
- Figure S1 - proofread and revised.pdf
- Figure S2 - proofread and revised.pdf
- Figure S3 - proofread and revised.pdf
- Figure S4 - proofread and revised.pdf
- Figure S5 - revised.pdf
- Table S1 - revised.pdf
